# Supplementary material for: Fine Mapping of QUICK ROOTING 1 and 2, Quantitative Trait Loci Increasing Root Length in Rice
Source: G3 (Bethesda). 2017 Dec 26;8(2):727–35. doi: 10.1534/g3.117.300147 (PMC5919730; doi:10.1534/g3.117.300147)
Supplement: Supplementary file 4 [file 727FileS1.xlsx]

## Sheet: IK-CSSLs
Chromosome no.	1	1	1	1	1	1	1	1	1	1	1		2	2	2	2	2	2	2	2	2	2	2		3	3	3	3	3	3	3	3	3	3	3	3	3		4	4	4	4	4	4	4	4	4		5
Marker name	RM3252	RM1331	RM1	RM8077	RM580	RM493	S13623	S5756	RM3817	RM3810	RM6840		RM7451	RM279	RM5622	OSR9A	S1864	RM6374	RM262	RM6379	RM526	E60168	RM406		ID06_17	RM231	S42	C60206	ID11_10	RM3291	RM6283	RM7395	RM3513	ID11_21	RM520	ID11_29	ID11_35		RM7200	RM6659	RM7279	ID03_25	RM3397	RM3524	RM470	RM3276	ID04_11		ID13_33
IR64	A	A	A	A	A	A	A	A	A	A	A		A	A	A	A	A	A	A	A	A	A	A		A	A	A	A	A	A	A	A	A	A	A	A	A		A	A	A	A	A	A	A	A	A		A
Kinandang Patong	B	B	B	B	B	B	B	B	B	B	B		B	B	B	B	B	B	B	B	B	B	B		B	B	B	B	B	B	B	B	B	B	B	B	B		B	B	B	B	B	B	B	B	B		B
SL1001	B	B	B	B	B	A	A	A	A	A	A		A	A	A	A	A	A	A	A	A	A	A		A	A	A	A	A	A	A	A	A	A	A	A	A		A	A	A	A	A	A	A	A	A		A
SL1002	A	A	B	B	B	B	B	B	A	A	A		A	A	A	A	A	A	A	A	A	A	A		A	A	A	A	A	A	A	A	A	A	A	A	A		A	A	A	A	A	A	A	A	A		A
SL1003	A	A	A	A	A	A	B	B	B	B	A		A	A	A	A	A	A	A	A	A	A	A		A	A	A	A	A	A	A	A	A	A	A	A	A		A	A	A	A	A	A	A	A	A		A
SL1004	A	A	A	A	A	A	A	A	A	B	B		A	A	A	A	A	A	A	A	A	A	A		A	A	A	A	A	A	A	A	A	A	A	A	A		A	A	A	A	A	A	A	A	A		A
SL1005	A	A	A	A	A	A	A	A	A	A	A		B	B	B	B	B	B	A	A	A	A	A		A	A	A	A	A	A	A	A	A	A	A	A	A		A	A	A	A	A	A	A	A	A		A
SL1006	A	A	A	A	A	A	A	A	A	A	A		A	A	A	A	A	A	B	B	B	B	A		A	A	A	A	A	A	A	A	A	A	A	A	A		A	A	A	A	A	A	A	A	A		A
SL1007	A	A	A	A	A	A	A	A	A	A	A		A	A	A	A	A	A	A	A	A	A	A		B	B	B	B	B	B	B	B	B	A	A	A	A		A	A	A	A	A	A	A	A	A		A
SL1008	A	A	A	A	A	A	A	A	A	A	A		A	A	A	A	A	A	A	A	A	A	A		A	A	A	A	A	A	B	B	B	B	B	B	B		A	A	A	A	A	A	A	A	A		A
SL1009	A	A	A	A	A	A	A	A	A	A	A		A	A	A	A	A	A	A	A	A	A	A		A	A	A	A	A	A	A	A	A	A	A	A	A		B	B	B	B	B	B	A	A	A		A
SL1010	A	A	A	A	A	A	A	A	A	A	A		A	A	A	A	A	A	A	A	A	A	A		A	A	A	A	A	A	A	A	A	A	A	A	A		A	A	A	A	A	B	B	B	B		A
SL1011	A	A	A	A	A	A	A	A	A	A	A		A	A	A	A	A	A	A	A	A	A	A		A	A	A	A	A	A	A	A	A	A	A	A	A		A	A	A	A	A	A	A	A	A		B
SL1012	A	A	A	A	A	A	A	A	A	A	A		A	A	A	A	A	A	A	A	A	A	A		A	A	A	A	A	A	A	A	A	A	A	A	A		A	A	A	A	A	A	A	A	A		A
SL1013	A	A	A	A	A	A	A	A	A	A	A		A	A	A	A	A	A	A	A	A	A	A		A	A	B	A	A	A	A	A	A	A	A	A	A		A	A	A	A	A	A	A	A	A		A
SL1014	A	A	A	A	A	A	A	A	A	A	A		A	A	A	A	A	A	A	A	A	A	A		A	A	A	A	A	A	A	A	A	A	A	A	A		A	A	A	A	A	A	A	A	A		A
SL1015	A	A	A	A	A	A	A	A	A	A	A		A	A	A	A	A	A	A	A	A	A	A		A	A	A	A	A	A	A	A	A	A	A	A	A		A	A	A	A	A	A	A	A	A		A
SL1016	A	A	A	A	A	A	A	A	A	A	A		A	A	A	A	A	A	A	A	A	A	A		A	A	A	A	A	A	A	A	A	A	A	A	A		A	A	A	A	A	A	A	A	A		A
SL1017	A	A	A	A	A	A	A	A	A	A	A		A	A	A	A	A	A	A	A	A	A	A		A	A	A	A	A	A	A	A	A	A	A	A	A		A	A	A	A	A	A	A	A	A		A
SL1018	A	A	A	A	A	A	A	A	A	A	A		A	A	A	A	A	A	A	A	A	A	A		A	A	A	A	A	A	A	A	A	A	A	A	A		A	A	A	A	A	A	A	A	A		A
SL1019	A	A	A	A	A	A	A	A	A	A	A		A	A	A	A	A	A	A	A	A	A	A		A	A	A	A	A	A	A	A	A	A	A	A	A		A	A	A	A	A	A	A	A	A		A
SL1020	A	A	A	A	A	A	A	A	A	A	A		A	A	A	A	A	A	A	A	A	A	A		A	A	A	A	A	A	A	A	A	A	A	A	A		A	A	A	A	A	A	A	A	A		A
SL1021	A	A	A	A	A	A	A	A	A	A	A		A	A	A	A	A	A	A	A	A	A	A		A	A	A	A	A	A	A	A	A	A	A	A	A		A	A	A	A	A	A	A	A	A		A
SL1022	A	A	A	A	A	A	A	A	A	A	A		A	A	A	A	A	A	A	A	A	A	A		A	A	A	A	A	A	A	A	A	A	A	A	A		A	A	A	A	A	A	A	A	A		A
SL1023	A	A	A	A	A	A	A	A	A	A	A		A	A	A	A	A	A	A	A	A	A	A		A	A	A	A	A	A	A	A	A	A	A	A	A		A	A	A	A	A	A	A	A	A		A
SL1024	A	A	A	A	A	A	A	A	A	A	A		A	A	A	A	A	A	A	A	A	A	A		A	A	A	A	A	A	A	A	A	A	A	A	A		A	A	A	A	A	A	A	A	A		A
SL1025	A	A	A	A	A	A	A	A	A	A	A		A	A	A	A	A	A	A	A	A	A	A		A	A	A	A	A	A	A	A	A	A	A	A	A		A	A	A	A	A	A	A	A	A		A
SL1026	A	A	A	A	A	A	A	A	A	A	A		A	A	A	A	A	A	A	A	A	A	A		A	A	A	A	A	A	A	A	A	A	A	A	A		A	A	A	A	A	A	A	A	A		A
[truncated: 179 more columns]

## Sheet: #09-6642-34
Chromosome no.	2	2	2	2	2	2	2	2	2	2	2	2	2	2
Marker name	RM262	RM5614	RM5427	RM5789	RM3762_1	RM7205	RM6379	RM5651	RM3355_1	RM3515_1	RM6318	RM1920	RM526	E60168	Root length	Shoot length		A	IR64
no. 1	H	H	H	H	H	H	H	H	H	H	H	H	H	H	12.6	24.9		B	Kinandang Patong
no. 2	H	H	H	H	H	H	H	H	H	H	H	H	H	B	12.3	26		H	Hetero
no. 3	B	B	B	B	B	B	B	B	B	B	B	B	B	H	11.4	25.3		-	Missing data
no. 4	H	H	H	A	A	A	A	A	A	A	A	A	A	B	10.8	25.1
no. 5	H	H	H	-	H	H	H	H	H	H	H	H	H	H	11.3	26
no. 6	H	H	H	H	H	A	A	A	A	A	A	A	H	H	12.2	26
no. 7	H	H	H	H	H	H	H	H	H	H	H	H	A	A	10.2	26.6
no. 8	B	B	B	B	B	B	B	B	B	B	B	B	B	A	12.1	27.2
no. 9	H	H	H	H	H	B	B	B	B	B	B	B	B	A	15.2	26.2
no. 10	A	A	A	A	A	A	A	A	A	A	A	A	A	H	12.4	24.8
no. 11	H	H	H	H	H	H	H	H	H	H	H	H	B	B	11.6	25.4
no. 12	B	B	B	B	B	B	B	B	B	B	B	B	B	B	14.5	25.4
no. 13	B	B	B	B	B	H	H	H	H	H	H	H	H	H	12.9	26.2
no. 14	B	B	B	B	B	B	B	B	B	B	B	B	B	H	14.1	26.7
no. 15	B	B	B	B	B	B	B	B	B	B	B	B	H	B	11.7	26.5
no. 16	A	A	A	A	A	A	A	A	A	A	A	A	A	A	11.5	25.3
no. 17	A	A	A	A	A	A	A	A	A	A	A	A	A	A	11	24.3
no. 18	A	A	A	A	A	H	H	H	H	H	H	H	B	B	10.3	24.9
no. 19	H	H	H	H	H	H	H	H	H	H	H	H	H	A	12.9	26.5
no. 20	H	B	B	B	B	B	B	B	B	B	B	B	B	H	13.6	25.2
no. 21	H	H	H	H	H	H	H	H	H	H	H	H	H	H	11.3	25.9
no. 22	A	A	A	A	A	A	A	A	A	A	A	A	A	A	10.3	25.8
no. 23	B	B	B	B	B	B	B	B	B	B	B	B	B	A	15.5	25.8
no. 24	H	H	H	H	H	H	H	H	H	H	H	H	H	A	11.7	27.5
no. 25	B	B	B	B	B	B	B	B	B	B	B	B	B	B	13.3	25.1
no. 26	A	A	A	A	A	H	H	H	H	H	H	H	H	H	12.7	25.5
no. 27	A	A	A	A	A	A	A	A	A	A	A	A	H	A	10.7	25.6
no. 28	B	B	B	B	B	B	B	B	B	B	B	B	B	B	10.8	24.5
no. 29	B	B	B	B	B	B	B	B	B	B	B	B	B	H	12.9	25.9
no. 30	B	B	B	B	B	B	B	B	H	H	H	H	H	H	12	26
no. 31	A	A	A	A	A	A	A	A	A	A	A	A	A	A	10.9	24.6
no. 32	H	H	H	H	H	H	H	H	A	A	A	A	H	A	11	25.2
no. 33	H	H	H	H	H	H	H	H	H	H	H	H	H	A	11.3	25.7
no. 34	A	A	A	A	A	A	A	A	A	A	A	H	H	B	12.4	24.3
no. 35	A	A	H	H	H	H	H	H	H	H	H	H	H	A	12.6	24.6
no. 36	A	A	A	A	A	A	A	A	A	A	A	A	A	A	10.2	23.5
no. 37	H	H	H	H	H	H	H	H	H	H	H	H	H	A	10.3	25.2
no. 38	B	B	B	B	B	B	B	B	B	B	H	H	H	B	11.1	25.1
no. 39	B	B	B	B	B	H	H	H	H	H	H	H	H	H	9.6	24
no. 40	H	H	H	H	H	A	A	A	A	A	A	A	A	H	10.8	24.1
no. 41	B	B	B	H	H	H	H	H	H	H	H	H	H	H	11.7	25.2
no. 42	A	A	A	A	A	A	A	A	A	A	A	A	A	H	9.8	24.1
no. 43	H	H	H	H	H	H	H	H	H	H	H	H	H	H	11.3	25.1
no. 44	B	B	B	B	B	B	B	B	B	B	B	B	B	A	10.5	26
no. 45	H	H	H	H	H	H	H	H	H	H	H	H	H	B	10.6	22.6
no. 46	H	H	H	H	H	H	H	H	H	H	H	B	B	B	11.4	27.3
no. 47	H	H	H	H	H	H	H	H	H	H	H	H	H	B	11.1	24.6
no. 48	H	H	H	H	H	H	H	H	H	H	H	H	H	H	11.2	26.9
no. 49	H	H	H	-	H	H	H	H	H	H	H	H	H	H	10.2	26.1
no. 50	H	H	H	-	H	H	H	H	H	H	H	H	H	A	11.8	28
no. 51	A	A	A	A	A	H	H	H	H	H	H	H	H	H	12.4	26.4
no. 52	H	H	H	H	H	H	H	H	H	H	H	H	H	A	12.6	26.7
no. 53	A	A	A	A	A	A	A	A	A	A	A	A	A	H	10.9	26.1
no. 54	H	H	H	B	B	B	B	B	B	B	B	B	B	H	11.9	27.3
no. 55	A	A	A	H	H	H	H	H	H	H	H	H	H	B	11.3	27
no. 56	B	B	B	B	B	B	B	B	B	B	H	H	H	H	11.3	24
no. 57	H	H	H	H	H	H	H	H	H	H	H	H	H	B	10.1	25.6
no. 58	A	A	A	A	A	A	A	A	A	A	A	A	H	H	10.3	26.1
no. 59	A	A	H	H	H	H	H	H	H	H	H	H	H	B	11.4	24.8
no. 60	H	H	H	A	A	A	A	A	A	A	A	A	A	H	10	25.6
no. 61	H	H	H	H	H	H	H	H	H	H	H	H	H	A	12.7	27.7
no. 62	A	A	A	A	A	A	A	A	A	A	A	A	H	H	10.3	26.4
no. 63	H	H	B	B	B	B	B	B	B	B	H	H	H	A	13.2	25.3
no. 64	H	H	H	H	H	H	H	H	H	H	H	H	A	H	11.3	25.5
no. 65	B	B	B	B	B	B	B	B	B	B	B	B	H	H	13	25.2
no. 66	H	H	H	H	H	B	B	B	B	B	B	B	B	B	-	-
no. 67	A	A	A	A	A	A	A	A	H	H	H	B	B	B	12.6	25.7
no. 68	H	H	H	H	H	H	H	H	H	H	H	H	B	H	13.4	25.8
no. 69	H	H	H	H	H	H	H	H	H	H	H	H	H	H	11.3	26.2
no. 70	H	H	H	H	H	H	H	H	H	H	H	H	H	H	13.5	26.5
no. 71	H	H	H	H	H	H	H	H	H	H	H	H	H	A	12.2	26
no. 72	H	H	H	H	H	H	H	H	H	H	H	H	H	B	11.3	26.2
no. 73	H	H	H	H	H	H	H	H	H	H	H	H	H	H	12	25.9
no. 74	A	A	A	A	A	A	A	A	A	A	A	A	A	A	10.3	25.5
no. 75	B	B	B	B	B	B	B	B	B	B	B	B	B	B	13.3	27
no. 76	H	H	H	H	H	H	H	H	H	H	H	H	H	B	13.5	27.3
no. 77	A	A	A	A	A	A	A	A	A	A	A	A	A	A	12.6	24.9
no. 78	A	A	A	A	A	A	A	A	A	A	A	A	A	B	11.1	25.6
no. 79	H	H	H	B	B	B	B	B	B	-	H	H	H	H	13	26.3
no. 80	B	B	B	B	B	B	B	B	B	B	B	B	H	H	14.1	25.8
no. 81	A	A	A	A	A	A	A	A	A	A	A	A	A	A	9.2	24.4
no. 82	H	H	H	H	H	H	H	H	H	H	H	H	H	A	11.7	26.1
no. 83	A	A	A	A	A	A	A	A	A	A	A	A	A	A	11.6	25.5
no. 84	H	H	H	H	H	H	H	H	H	H	H	H	H	A	12.3	26.5
no. 85	B	B	B	B	B	H	H	H	H	H	H	B	H	H	11	26.7
no. 86	H	H	H	H	H	H	H	H	H	H	H	H	H	H	13.3	26.8
no. 87	A	A	A	A	A	H	H	H	H	H	H	H	H	B	13.1	26.4
no. 88	H	H	H	H	H	H	H	H	H	H	H	H	B	B	10.8	25.4
no. 89	B	B	B	B	B	B	B	B	B	B	B	B	B	H	13.3	26.3
no. 90	A	A	A	A	A	A	A	A	A	A	A	A	H	H	10.2	24.2
no. 91	H	H	H	H	H	H	H	H	H	H	H	H	H	H	11.5	26.2
no. 92	H	H	H	H	H	H	H	H	H	H	H	H	H	A	11.8	25.5
no. 93	H	H	H	H	H	H	H	H	H	H	H	H	H	B	10.4	26
no. 94	H	H	H	H	H	H	H	H	H	H	H	H	H	B	10.1	24.4
no. 95	H	H	H	H	H	H	H	H	H	H	H	H	H	B	11.9	25.3
no. 96	H	H	H	H	H	H	H	H	H	H	H	B	B	H	11.4	25.4
no. 97	H	H	A	A	A	A	A	A	A	A	A	A	A	A	10	26.2
no. 98	H	H	H	H	-	H	H	H	H	H	H	H	H	H	11.4	29.5
no. 99	H	H	H	H	H	H	H	H	H	H	-	H	H	B	12.3	26.3
no. 100	H	H	H	H	-	H	H	H	H	H	H	H	H	B	12.4	27.3
no. 101	B	B	B	B	B	B	B	B	B	B	B	B	B	H	12.7	23.5
no. 102	H	H	H	H	H	H	H	H	H	H	H	H	H	B	12.3	26.2
no. 103	H	H	B	B	B	B	B	B	B	B	B	B	B	B	11.4	28
no. 104	A	A	A	A	A	A	A	A	A	A	A	A	A	H	11	25.5
no. 105	A	A	A	A	A	A	A	A	H	H	H	H	H	H	11.8	27.9
no. 106	H	H	H	H	H	B	B	B	B	B	B	B	B	B	11.1	26.5
no. 107	H	H	H	H	H	H	H	H	H	H	B	B	B	B	12.6	26.6
no. 108	B	B	B	B	B	H	H	H	H	H	B	B	B	B	12.8	26.9
no. 109	H	H	H	H	H	H	H	H	H	H	H	H	A	H	12.9	25.3
no. 110	H	H	H	H	H	H	H	H	H	H	H	H	H	B	10.1	25.9
no. 111	A	A	A	A	A	A	A	A	A	A	-	A	A	A	10.2	25.2
no. 112	A	A	A	A	A	A	A	A	A	A	A	A	A	B	10.3	25.8
no. 113	A	A	A	A	A	A	A	A	A	A	A	A	A	A	9.1	23.2
no. 114	A	A	A	A	A	A	A	A	A	A	A	H	H	H	10.4	25.2
no. 115	B	B	B	B	B	B	B	B	B	B	B	B	B	B	12.8	26.4
no. 116	B	B	H	H	H	H	H	H	A	A	A	A	A	A	-	-
no. 117	A	A	A	A	A	A	A	A	A	A	A	A	A	H	10.5	24.1
no. 118	H	H	H	H	H	H	H	H	H	H	H	H	H	B	10.2	26.6
no. 119	H	H	H	H	H	H	H	H	H	H	H	H	B	B	10.2	26.7
no. 120	H	H	H	H	H	H	H	H	H	H	H	H	H	H	11.4	26.7
no. 121	A	A	A	A	A	A	A	A	A	A	A	H	H	-	10.8	25.3
no. 122	H	H	H	H	H	H	H	H	H	H	H	H	H	H	10	24.2
no. 123	H	H	H	H	H	A	A	A	A	A	A	A	A	H	10.8	24.7
no. 124	B	B	B	H	H	A	A	A	A	A	A	A	A	H	9.8	24.3
no. 125	H	H	H	H	H	H	H	H	H	H	H	H	H	B	12.2	25.5
no. 126	A	A	A	A	A	A	A	A	A	A	A	H	H	B	10.2	24.3
no. 127	H	H	H	H	H	H	H	H	H	H	H	H	A	H	11.2	24.9
no. 128	B	B	B	B	B	B	B	B	B	B	B	B	B	B	13.8	25.7
no. 129	A	A	A	A	A	A	A	A	A	A	A	A	A	H	12.2	24.6
no. 130	H	H	H	H	H	H	H	H	H	H	H	H	H	H	10.9	25.7
no. 131	A	A	A	A	A	A	A	A	A	A	A	H	H	H	10	25.1
no. 132	A	A	A	A	A	A	A	A	A	A	A	A	A	A	10.6	24
no. 133	H	H	H	H	H	H	H	H	H	H	H	H	H	B	11.1	25.3
no. 134	B	B	B	B	B	B	B	B	B	B	B	B	B	H	11.8	24.7
no. 135	H	H	H	H	H	H	H	H	H	H	H	H	B	B	12.6	26.7
no. 136	H	H	H	H	H	H	H	H	H	H	H	H	H	H	13.2	24.7
no. 137	H	H	H	H	H	H	H	H	H	H	H	H	H	H	13.3	25.7
no. 138	B	B	B	B	B	B	B	B	B	B	B	B	B	B	12.9	25.3
no. 139	H	H	A	A	A	A	A	A	A	A	A	A	A	-	10.6	25.1
no. 140	H	H	H	H	H	H	H	H	H	H	H	H	H	A	10.2	25.7
no. 141	-	H	H	H	H	H	B	H	H	H	H	H	-	-	11.9	25.3
no. 142	A	A	A	A	A	A	A	A	A	A	A	A	A	H	12.4	24
no. 143	B	B	B	B	B	H	H	H	H	H	H	B	B	B	-	-
no. 144	H	H	H	H	H	H	H	H	H	H	H	H	H	H	9.5	24.8

## Sheet: #15-6456-7
Chromosome no.	6	6	6	6	6	6	6	6	6	6	6
Marker name	RM1161	RM20048	RM3	RM5314_1	RM6395	RM20495	RM3430_1	RM20557	RM20595	RM1370	RM6811	Root length	Shoot length		A	IR64
no. 1	B	B	B	H	H	H	H	H	H	H	H	10.7	15.3		B	Kinandang Patong
no. 2	B	B	B	B	B	B	B	B	B	B	B	11.8	14		H	Hetero
no. 3	A	A	A	H	B	B	B	B	B	B	H	10.6	13		-	Missing data
no. 4	H	H	H	B	B	B	B	B	B	B	B	12.2	14
no. 5	H	H	H	H	H	H	H	H	H	H	B	11	15
no. 6	B	B	B	H	B	B	B	B	B	B	B	12.1	13.8
no. 7	B	B	B	B	B	B	B	B	B	B	B	11.8	12.4
no. 8	B	B	B	B	B	B	B	B	B	B	B	11.1	13.8
no. 9	B	B	H	A	A	H	H	H	H	H	H	11	14.8
no. 10	H	H	H	A	A	H	H	H	H	H	H	11.8	15.8
no. 11	H	H	H	H	H	H	A	A	A	A	H	11.1	14.9
no. 12	A	A	A	H	H	H	H	H	A	A	A	11.5	15.5
no. 13	A	A	A	H	B	B	B	B	H	H	A	11.2	13.8
no. 14	A	A	A	A	H	H	H	H	H	H	H	12.4	14.7
no. 15	H	H	H	H	H	B	H	H	A	A	A	13	14.9
no. 16	A	A	A	A	A	A	A	A	A	A	A	11.2	15
no. 17	A	A	A	H	H	H	H	H	H	H	H	11.1	15
no. 18	B	B	B	H	H	H	H	H	H	H	H	11	13.7
no. 19	A	A	A	A	A	A	A	A	A	A	A	11.2	13.9
no. 20	A	A	A	H	H	H	B	B	B	B	B	12.2	15.2
no. 21	H	H	H	H	H	H	H	H	B	H	H	10.9	14.3
no. 22	H	H	H	A	A	B	B	B	H	H	H	11.6	14.3
no. 23	H	H	H	A	H	H	B	B	B	B	B	11	14.3
no. 24	B	B	B	H	H	H	A	A	A	A	A	10.7	15.6
no. 25	H	H	H	A	A	A	A	A	A	A	A	10.5	15.2
no. 26	A	A	A	A	A	H	H	H	H	H	H	10.9	13.8
no. 27	B	B	B	B	B	B	B	B	H	H	H	11.1	14.1
no. 28	B	B	B	B	B	B	B	H	H	H	H	11.7	13.7
no. 29	B	B	B	B	B	B	B	B	B	B	B	12.7	13.7
no. 30	A	A	A	A	A	A	A	A	A	H	H	11	15
no. 31	B	B	B	B	B	B	H	H	H	H	H	12	14.5
no. 32	H	H	H	A	A	A	A	A	A	A	A	10.6	13.5
no. 33	H	H	H	A	A	A	A	A	A	A	A	10.5	15
no. 34	B	B	B	B	B	B	B	B	B	B	B	10.6	14
no. 35	B	B	-	B	B	B	B	B	H	H	H	11.7	13.6
no. 36	A	A	A	H	H	H	A	A	A	A	A	10.9	15.8
no. 37	A	A	A	B	B	B	B	B	H	H	H	11.5	12.9
no. 38	H	H	H	H	H	H	H	H	H	H	H	12.3	15.3
no. 39	H	H	H	H	H	H	H	H	H	B	B	11.2	14.2
no. 40	B	B	B	B	B	B	B	B	B	B	B	12.5	13.9
no. 41	A	A	A	A	A	A	A	A	A	A	H	11.1	13.3
no. 42	H	H	H	A	A	A	A	A	A	A	A	11	14.3
no. 43	H	H	H	H	A	A	A	A	H	H	H	11	14.4
no. 44	H	H	H	H	H	H	H	H	H	H	H	10.9	14.2
no. 45	A	A	A	A	H	H	H	H	B	B	B	12.8	15.6
no. 46	H	H	H	H	H	H	H	H	H	A	H	10.5	12.8
no. 47	H	H	H	H	H	H	H	H	H	H	H	11.5	15.4
no. 48	B	B	B	B	B	B	B	B	H	A	A	11.8	14.3
no. 49	H	H	H	H	H	H	H	H	B	B	B	11.8	15
no. 50	B	B	B	H	H	H	H	H	H	H	H	11.2	15
no. 51	H	H	H	A	A	A	A	A	A	A	H	11.1	15.3
no. 52	H	H	H	H	A	A	A	A	H	H	H	10.3	14.6
no. 53	H	H	H	H	H	H	H	H	H	H	H	11.1	13.5
no. 54	H	H	H	B	B	B	B	B	H	H	H	11.5	15.1
no. 55	H	H	H	H	H	H	A	A	A	A	A	10.4	14.2
no. 56	A	A	A	A	A	A	A	A	H	H	H	11.3	15.4
no. 57	A	A	A	H	H	H	H	H	H	B	B	10.5	15.2
no. 58	A	A	A	A	A	A	A	A	A	A	A	11.7	14.7
no. 59	H	H	H	H	H	H	H	H	H	H	H	12.5	14.6
no. 60	A	A	A	H	B	B	B	B	B	B	B	12.8	14.4
no. 61	H	H	H	A	A	A	A	A	A	A	A	10.5	15.2
no. 62	-	B	B	H	B	B	B	B	B	B	B	11.4	13.3
no. 63	B	B	B	B	B	B	B	B	B	B	B	12	13.3
no. 64	B	B	B	H	H	H	H	H	H	H	H	11.1	14.9
no. 65	B	B	B	H	H	H	H	H	H	H	H	11.1	14.5
no. 66	A	A	A	H	B	B	B	B	B	B	B	12.8	14.8
no. 67	B	B	B	H	H	H	H	H	A	A	A	11.2	14.9
no. 68	H	H	H	H	H	H	H	H	H	H	H	11.3	15
no. 69	A	A	A	H	H	H	H	H	H	H	H	12	15.5
no. 70	A	A	H	H	H	H	H	H	H	H	H	11.2	15
no. 71	H	H	H	A	A	A	A	A	H	-	H	9.9	13.7
no. 72	H	H	H	H	H	B	B	B	B	B	B	12.8	14.1
no. 73	H	H	H	H	H	H	H	H	B	B	B	10.8	14.5
no. 74	A	A	A	A	A	A	A	A	A	A	A	10.6	13.1
no. 75	H	H	H	B	B	B	B	B	B	B	B	12.8	13.7
no. 76	B	B	B	H	H	H	H	H	H	H	A	9.7	13.9
no. 77	A	A	A	H	H	H	H	H	H	H	H	11.7	16.1
no. 78	A	A	A	A	A	A	A	A	A	A	H	12.2	15.8
no. 79	H	H	H	A	A	H	H	H	H	H	H	12.4	15
no. 80	H	H	H	H	H	H	H	H	H	H	H	10.6	14.4
no. 81	A	A	A	A	A	A	A	A	A	A	H	10.3	15
no. 82	B	B	H	H	B	B	B	B	H	H	H	11.7	13.5
no. 83	B	B	B	B	B	B	H	H	H	H	H	12	14.3
no. 84	H	H	H	H	H	H	H	H	H	H	H	11	15.5
no. 85	H	H	H	A	A	A	A	A	H	H	H	10.8	13.9
no. 86	B	B	B	B	H	H	H	H	H	H	H	11	14.2
no. 87	H	H	H	H	H	H	H	H	B	B	B	11.7	15.7
no. 88	A	A	A	A	A	A	A	A	A	A	A	11.2	15.3
no. 89	B	B	B	H	H	H	H	H	B	B	B	12.1	15
no. 90	H	H	H	H	H	A	A	A	A	A	A	9.9	15.3
no. 91	A	A	A	A	A	A	A	A	A	A	A	11	15.1
no. 92	A	A	A	A	A	A	A	A	A	A	A	11.5	15.9
no. 93	A	A	A	H	H	H	B	B	B	B	B	12.6	14.4
no. 94	H	H	H	H	H	H	H	B	B	B	B	10.5	15.2
no. 95	H	H	H	B	B	B	H	H	B	B	B	11.3	13.6
no. 96	A	A	A	A	A	A	A	A	A	A	A	10.4	14.3
no. 97	H	H	H	B	H	B	B	B	B	B	B	11.8	13.9
no. 98	H	H	H	H	H	H	H	H	H	H	H	10.9	14.8
no. 99	H	H	H	H	H	H	H	H	H	H	H	10.6	15.3
no. 100	H	H	H	H	H	H	H	H	H	H	H	11.1	15.3
no. 101	A	A	A	A	A	A	A	A	A	A	A	9.8	14.3
no. 102	A	A	A	A	A	H	H	H	B	B	B	11.8	14.3
no. 103	B	B	B	B	B	B	B	B	B	B	B	11.7	14
no. 104	H	H	H	H	H	H	H	H	H	H	H	10.9	14
no. 105	H	H	H	H	A	A	A	A	H	H	H	10.3	14.6
no. 106	H	H	H	H	H	H	H	H	H	H	H	11.5	15.1
no. 107	B	H	B	H	H	H	H	H	H	H	H	10.9	15.3
no. 108	B	B	B	B	B	B	B	B	B	B	B	12.5	14.5
no. 109	B	B	B	B	B	B	B	B	B	B	B	12.5	14
no. 110	H	H	H	H	H	H	H	H	H	A	A	10.1	14.7
no. 111	A	A	A	A	A	A	H	H	H	H	H	10.2	13.5
no. 112	B	B	B	B	H	H	H	H	H	H	H	10.7	14.3
no. 113	B	B	B	H	H	H	H	H	H	H	H	10.6	14.3
no. 114	A	A	A	A	A	A	A	A	A	A	H	10.9	14.2
no. 115	A	A	A	H	H	H	H	H	H	H	H	11.6	15.3
no. 116	H	H	H	A	A	A	A	A	A	A	A	11	14.3
no. 117	H	H	H	H	H	H	H	H	H	H	H	10.9	15
no. 118	B	B	B	H	H	H	H	H	H	H	H	10.1	14.9
no. 119	H	H	H	H	H	H	H	H	A	A	A	11.5	15.5

## Sheet: #09-S19-1
Chromosome no.	8	8	8	8	8	8	8
Marker name	RM1019	RM5647	RM5432	C30376	RM3215	RM6990	RM1309	Root length	Shoot length		A	IR64
no. 1	B	B	H	A	A	A	A	7.8	16.1		B	Kinandang Patong
no. 2	H	A	B	B	B	B	B	9	17.1		H	Hetero
no. 3	A	A	H	H	H	H	H	8.9	15.9		-	Missing data
no. 4	A	B	B	B	B	B	H	9.5	16.6
no. 5	B	B	B	B	B	B	B	9.2	15
no. 6	H	H	H	H	H	H	H	8.5	15.3
no. 7	B	H	H	H	H	H	H	8.6	14.9
no. 8	B	B	B	B	B	B	B	10.3	15
no. 9	H	H	H	H	H	H	H	8.5	15.6
no. 10	H	H	H	H	H	H	H	9	16.6
no. 11	H	H	H	H	H	H	H	8.1	14.8
no. 12	A	A	A	A	A	A	A	8	15.1
no. 13	H	H	A	A	A	A	H	8.5	15
no. 14	A	H	H	H	H	H	H	9.2	16.7
no. 15	H	H	B	H	H	H	H	9	16.1
no. 16	H	H	H	H	H	H	H	9.3	16.7
no. 17	A	H	H	H	H	H	H	8.5	14.5
no. 18	A	A	H	H	H	H	H	9	15.7
no. 19	H	B	B	H	H	H	H	8.5	15.6
no. 20	H	H	H	H	H	H	H	9.5	15.7
no. 21	H	H	H	H	H	H	H	9.5	17.4
no. 22	H	H	H	B	B	B	B	8.4	16.3
no. 23	B	H	H	H	H	H	H	10.1	15.4
no. 24	B	B	H	H	H	H	H	9.7	16.7
no. 25	A	A	H	H	H	H	H	8.9	16.3
no. 26	A	H	H	B	B	B	B	9	16.2
no. 27	B	B	B	B	B	B	B	9.5	15.5
no. 28	H	A	A	A	A	A	A	8.3	16.2
no. 29	A	A	A	A	A	H	H	8.8	15.5
no. 30	B	H	H	H	H	H	H	9.2	17
no. 31	H	H	H	H	H	H	A	8.2	15.9
no. 32	B	B	B	B	B	B	-	9.4	16.8
no. 33	A	B	B	B	B	B	B	7.5	13.3
no. 34	H	H	H	H	H	H	H	8.2	16.3
no. 35	H	H	A	H	H	H	H	8.8	16.5
no. 36	A	H	H	H	H	H	H	8.4	15.8
no. 37	H	H	H	H	H	A	A	7.7	15
no. 38	H	H	A	A	A	A	A	9.2	16
no. 39	H	H	H	A	A	A	A	7.7	15.4
no. 40	A	H	H	H	H	H	H	9	16.2
no. 41	H	H	H	H	H	H	H	10	17.6
no. 42	H	H	B	B	B	B	B	9	16.6
no. 43	H	B	B	B	B	B	B	8	15.8
no. 44	H	A	H	H	H	H	H	9.3	15.6
no. 45	H	H	H	H	H	H	H	7.4	16.1
no. 46	A	H	H	H	B	B	B	8.9	14
no. 47	H	H	H	H	H	H	H	8.8	16.1
no. 48	B	B	B	B	B	B	B	8.2	15.2
no. 49	H	H	B	B	B	B	B	9.5	15.9
no. 50	H	H	B	B	B	B	B	9.5	16.1
no. 51	H	A	A	A	A	A	A	8.2	16.1
no. 52	H	A	A	A	A	A	A	9.2	16
no. 53	H	H	H	H	H	H	A	8	15.2
no. 54	A	H	H	H	H	H	H	9	16.5
no. 55	H	H	H	H	H	H	H	7.5	19
no. 56	H	H	B	B	B	B	B	10.2	17.6
no. 57	B	B	B	H	H	H	H	8.2	17.6
no. 58	A	A	A	A	H	H	H	9.3	16.8
no. 59	H	A	H	H	H	H	H	8.5	16
no. 60	B	B	B	H	H	H	H	9.9	15.8
no. 61	A	A	A	H	H	H	H	8.9	17.1
no. 62	H	H	H	H	H	H	H	8.7	15
no. 63	B	B	B	B	B	B	B	10	15.5
no. 64	B	H	H	H	H	A	H	8.4	16.6
no. 65	B	B	H	H	H	H	H	9.1	15.5
no. 66	B	H	A	A	A	A	A	8.5	18.6
no. 67	H	A	A	A	A	A	A	7.3	16.5
no. 68	H	H	H	H	H	H	H	8.5	16.9
no. 69	B	B	H	H	H	A	A	9.3	16.7
no. 70	B	B	B	B	B	H	H	8.7	16.1
no. 71	H	H	H	H	H	H	H	9.1	17.6
no. 72	H	H	A	A	A	A	A	7.7	16.2
no. 73	H	H	H	H	H	H	H	8.8	17
no. 74	H	A	A	A	A	A	A	7.8	15.6
no. 75	H	H	H	A	A	H	H	8.7	16.5
no. 76	A	B	B	B	B	B	B	9.2	15.8
no. 77	H	H	H	H	H	H	H	9.7	15.6
no. 78	A	A	A	A	A	A	A	8.1	15.6
no. 79	H	A	H	H	H	H	H	8.7	14.8
no. 80	H	H	H	H	H	H	H	9.4	17.2
